# Supplementary material for: Generative Adversarial Networks (GANs) in the Field of Head and Neck Surgery: Current Evidence and Prospects for the Future—A Systematic Review
Source: J Clin Med. 2024 Jun 18;13(12):3556. doi: 10.3390/jcm13123556 (PMC11204848; doi:10.3390/jcm13123556)
Supplement: Supplementary file 1 [file jcm-13-03556-s001.zip]

Archive with 1 entries (1 files):
- jcm-2972943-supplementary.pdf
